# Supplementary material for: Epigenetic inactivation of DNA repair genes as promising prognostic and predictive biomarkers in urothelial bladder carcinoma patients
Source: Mol Genet Genomics. 2022 Sep 8;297(6):1671–87. doi: 10.1007/s00438-022-01950-x (PMC9596572; doi:10.1007/s00438-022-01950-x)
Supplement: Supplementary file 2 — Supplementary file2 (XLSX 15 KB) [file 438_2022_1950_MOESM2_ESM.xlsx]

## Sheet: Sheet1
Table S1. The average methylation and gene expression level of the 154 DNA damage repair genes
DDR_gene	Median Meth value(B-value)	Median Gene exp(TPM)	Gene Regulation
ALKBH2	0.042	367.03	Up
ALKBH3	0.52	317.61	Down
APEX1	0.028	3237.49	Up
APEX2	0.03	1087.76	Up
APLF	0.053	72.97	Down
APTX	0.039	627.38	Up
ATM	0.014	592.2	Down
ATR	0.03	661.08	Up
ATRIP	0.027	280.12	Up
BLM	0.029	249.64	Up
BRCA1	0.03	484.11	Up
BRCA2	0.048	147.3	Up
BRIP1	0.02	101.97	Up
CCNH	0.033	430.13	Down
CDK7	0.04	464.08	Up
CETN2	0.02	1105.61	Up
CHAF1A	0.035	886.77	Up
CHEK1	0.54	295.18	Down
CHEK2	0.06	336.55	Up
CLK2	0.026	981.79	Up
DCLRE1A	0.04	258.88	UP
DCLRE1B	0.019	251.06	Down
DCLRE1C	0.05	380.3	Up
DDB1	0.019	5729.28	Up
DDB2	0.038	647.84	Up
EME1	0.02	108.1	Up
EME2	0.02	16.76	Up
ENDOV	0.026	152.56	Down
ERCC1	0.02	898.78	Up
ERCC2	0.18	536.42	Up
ERCC3	0.036	1106.41	Up
ERCC4	0.03	165.3	Down
ERCC5	0.028	119.18	Up
ERCC6	0.189	258.05	Up
ERCC6L	0.069	155.8	Up
ERCC6L2	0.027	56.18	Down
ERCC8	0.077	117.61	Down
FAAP20	0.43	703.8	Up
FAAP24	0.034	68.78	Up
FAN1	0.053	386.62	Up
FANCA	0.01	540.45	Up
FANCB	0.03	36.72	Down
FANCD2	0.02	549.97	Up
FANCE	0.03	251.69	Up
FANCF	0.03	350.8	Up
FANCG	0.049	515.65	Up
FANCI	0.04	1210.7	Up
FANCL	0.035	457.1	Up
FANCM	0.038	116.84	Down
FEN1	0.032	1247.26	Up
GADD45A	0.023	1013.78	Down
GTF2H1	0.043	607.03	Down
GTF2H3	0.03	199.68	Down
GTF2H4	0.028	545.92	Up
GTF2H5	0.04	618.6	Up
H2AX	0.017	1730.06	Up
HELQ	0.02	169.35	Down
HLTF	0.045	911.18	Up
HUS1	0.1	315.53	Up
LIG1	0.015	1241.06	Up
LIG3	0.01	608.98	Up
LIG4	0.069	248.82	Down
MBD4	0.047	714.44	Up
MCM8	0.027	277.89	Up
MDC1	0.042	765.49	Down
MGMT	0	476.12	UP
MLH1	0.02	709.32	Down
MLH3	0.04	341.67	Up
MMS19	0.049	1237.42	Up
MNAT1	0.045	253.06	Down
MPG	0.03	1048.03	Up
MRE11	0.024	417.48	Up
MSH2	0.03	812.55	Up
MSH3	0.045	342.34	Down
MSH4	0.87	0.51	Down
MSH5	0.037	218.86	Up
MSH6	0.027	1391.96	Down
MUS81	0.047	703.3	Up
MUTYH	0.019	302.62	Up
NBN	0.059	1324.93	Up
NEIL1	0.71	138.89	Up
NEIL2	0.044	280.51	Down
NEIL3	0.038	52.03	Up
NHEJ1	0.025	202.21	Down
NTHL1	0.03	322.61	Up
OGG1	0.03	328.8	Up
PALB2	0.07	382.29	Up
PARP1	0.05	1644.55	Up
PARP2	0.028	447.72	Up
PARP3	0.035	429.52	Down
PER1	0.33	735.27	Down
PMS1	0.028	285.51	Up
PMS2	0.03	644.21	Up
PNKP	0.016	916.06	Up
PRKDC	0.031	4342.27	Down
PRPF19	0.039	3313.07	Up
RAD1	0.03	627.96	Up
RAD17	0.042	458.38	Up
RAD18	0.026	228.18	Up
RAD21	0.044	4207.18	Down
RAD21L1	0.027	0.36	Up
RAD23A	0.028	3420.77	Up
RAD23B	0.04	4021.22	Down
RAD50	0.127	971.38	Down
RAD51	0.035	300.47	Up
RAD51B	0.069	72.58	Down
RAD51C	0.47	318.5	Up
RAD51D	0.036	156.32	Down
RAD52	0.027	116.37	Up
RAD54B	0.03	161.25	Up
RAD54L	0.05	310.82	Up
RAD54L2	0.87	94.82	Down
RAD9A	0.018	466.51	Up
RAD9B	0.026	26.35	Up
RBBP8	0.78	541.2	Down
RDM1	0.049	29.88	Up
RECQL	0.058	767.98	Down
RECQL4	0.019	847.91	Up
RECQL5	0.3	847.9	Up
RIF1	0.05	492.82	Down
RNF168	0.03	163.29	Down
RNF4	0.04	1339.26	Down
RNF8	0.11	475.32	Up
RPA2	0.03	1068.97	Up
RPA4	0.86	1.55	Up
SETMAR	0.033	379.66	Up
SHPRH	0.026	150.54	Down
SLX4	0.03	256.82	Up
SMUG1	0.043	782.82	Up
SPO11	0.79	0.03	Up
SPRTN	0.024	186.1	Down
TDG	0.019	580.94	Down
TDP1	0.038	483.61	Up
TDP2	0.015	895.45	Down
TOPBP1	0.02	987.04	Up
TP53	0.03	1615.34	Up
TP53BP1	0.04	953.44	Down
TREX1	0.08	552.68	Up
UBE2A	0.07	1660.86	Down
UBE2B	0.024	1660.86	Down
UBE2N	0.016	2158.37	Up
UBE2V2	0.039	1017.93	Down
UNG	0.03	1347.81	Up
UVSSA	0.03	188.89	Up
WRN	0.044	241.54	Down
XAB2	0.02	1427.8	Up
XPA	0.025	210.04	Down
XPC	0.03	1006.13	Up
XRCC1	0.023	1013.77	Up
XRCC2	0.032	73.96	Up
XRCC3	0.025	469.43	Up
XRCC4	0.033	127.02	Up
XRCC5	0.022	6230.16	Down
XRCC6	0.03	6876.83	Down
